# Supplementary material for: Tailored Water-Soluble Covalent Organic Cages for Encapsulation of Pyrene and Information Encryption
Source: Int J Mol Sci. 2023 Dec 16;24(24):17541. doi: 10.3390/ijms242417541 (PMC10743434; doi:10.3390/ijms242417541)
Supplement: Supplementary file 1 [file ijms-24-17541-s001.zip]

Archive with 1 entries (1 files):
- ijms-2715949-supplementary.pdf
